# Supplementary material for: Prophylactic Antibiotics for Prevention of Infective Endocarditis or Bacteremia in Pediatric Patients With Congenital Heart Disease Undergoing Dental Procedures: Systematic Review
Source: Spec Care Dentist. 2025 Nov 21;45(6):e70112. doi: 10.1111/scd.70112 (PMC12637016; doi:10.1111/scd.70112)
Supplement: Supplementary file 1 — Supporting File 1: scd70112‐sup‐0001‐SuppMat.xlsx [file SCD-45-0-s001.xlsx]

## Sheet: Sheet1
	Bacteremia with antibiotics (Cardiac patients)	No Bacteremia with antibiotics (Cardiac patients)	Bacteremia with antibiotics (Controls)	No Bacteremia with antibiotics (Controls)
Elliott and Dunbar (1968)	19	71	55	45
Coulter et al. (1990)	9	17	20	12
