# Supplementary material for: Prophylactic Antibiotics for Prevention of Infective Endocarditis or Bacteremia in Pediatric Patients With Congenital Heart Disease Undergoing Dental Procedures: Systematic Review
Source: Spec Care Dentist. 2025 Nov 21;45(6):e70112. doi: 10.1111/scd.70112 (PMC12637016; doi:10.1111/scd.70112)
Supplement: Supplementary file 2 — Supporting File 2: scd70112‐sup‐0002‐SuppMat.xlsx [file SCD-45-0-s002.xlsx]

## Sheet: Sheet1
	IE with antibiotics	No IE with antibiotics	IE without antibiotics	No IE without antibiotics
Sun et al. (2017)	10	144	3	157
